# Supplementary material for: Application of Alanine Scanning to Determination of Amino Acids Essential for Peptide Adsorption at the Solid/Solution Interface and Binding to the Receptor: Surface-Enhanced Raman/Infrared Spectroscopy versus Bioactivity Assays
Source: J Med Chem. 2021 Jun 10;64(12):8410–22. doi: 10.1021/acs.jmedchem.1c00397 (PMC8279479; doi:10.1021/acs.jmedchem.1c00397)
Supplement: Supplementary file 2 — jm1c00397_si_002.csv [file jm1c00397_si_002.csv]

Compound	SMILES
[Ala1]BN6-14	CC(N)C(=O)NC(CCC(N)=O)C(=O)NC(Cc2cnc1ccccc12)C(=O)NC(C)C(=O)NC(C(C)C)C(=O)NCC(=O)NC(Cc3cncn3)C(=O)NC(CC(C)C)C(=O)NC(CCSC)C(N)=O
[Ala2]BN6-14	NC(=O)CC(N)C(=O)NC(C)C(=O)NC(Cc2cnc1ccccc12)C(=O)NC(C)C(=O)NC(C(C)C)C(=O)NCC(=O)NC(Cc3cncn3)C(=O)NC(CC(C)C)C(=O)NC(CCSC)C(N)=O
[Ala3]BN6-14	NC(=O)CC(N)C(=O)NC(CCC(N)=O)C(=O)NC(C)C(=O)NC(C)C(=O)NC(C(C)C)C(=O)NCC(=O)NC(Cc1cncn1)C(=O)NC(CC(C)C)C(=O)NC(CCSC)C(N)=O
[Ala4]BN6-14	NC(=O)CC(N)C(=O)NC(CCC(N)=O)C(=O)NC(Cc2cnc1ccccc12)C(=O)NC(C)C(=O)NC(C(C)C)C(=O)NCC(=O)NC(Cc3cncn3)C(=O)NC(CC(C)C)C(=O)NC(CCSC)C(N)=O
[Ala5]BN6-14	NC(=O)CC(N)C(=O)NC(CCC(N)=O)C(=O)NC(Cc2cnc1ccccc12)C(=O)NC(C)C(=O)NC(C)C(=O)NCC(=O)NC(Cc3cncn3)C(=O)NC(CC(C)C)C(=O)NC(CCSC)C(N)=O
[Ala6]BN6-14	NC(=O)CC(N)C(=O)NC(CCC(N)=O)C(=O)NC(Cc2cnc1ccccc12)C(=O)NC(C)C(=O)NC(C(C)C)C(=O)NC(C)C(=O)NC(Cc3cncn3)C(=O)NC(CC(C)C)C(=O)NC(CCSC)C(N)=O
[Ala7]BN6-14	NC(=O)C(CCSC)NC(=O)C(CC(C)C)NC(=O)C(C)NC(=O)CNC(=O)C(NC(=O)C(C)NC(=O)C(NC(=O)C(CCC(N)=O)NC(=O)C(N)CC(N)=O)Cc2cnc1ccccc12)C(C)C
[Ala8]BN6-14	NC(=O)CC(N)C(=O)NC(CCC(N)=O)C(=O)NC(Cc2cnc1ccccc12)C(=O)NC(C)C(=O)NC(C(C)C)C(=O)NCC(=O)NC(Cc3cncn3)C(=O)NC(C)C(=O)NC(CCSC)C(N)=O
[Ala9]BN6-14	NC(=O)CC(N)C(=O)NC(CCC(N)=O)C(=O)NC(Cc2cnc1ccccc12)C(=O)NC(C)C(=O)NC(C(C)C)C(=O)NCC(=O)NC(Cc3cncn3)C(=O)NC(CC(C)C)C(=O)NC(C)C(=O)NC(CCSC)C(N)=O
